# Supplementary material for: Constant High-Voltage Triboelectric Nanogenerator with Stable AC for Sustainable Energy Harvesting
Source: Micromachines (Basel). 2025 Jul 9;16(7):801. doi: 10.3390/mi16070801 (PMC12299868; doi:10.3390/mi16070801)
Supplement: Supplementary file 1 [file micromachines-16-00801-s001.zip]

Archive with 4 entries (4 files):
- SUPPORTING INFORMATION..pdf
- Supplementary Video S1.mp4
- Supplementary Video S2.mp4
- Supplementary Video S3.mp4
